# Supplementary material for: Phosphoproteomic-based kinase profiling early in influenza virus infection identifies GRK2 as antiviral drug target
Source: Nat Commun. 2018 Sep 11;9:3679. doi: 10.1038/s41467-018-06119-y (PMC6133941; doi:10.1038/s41467-018-06119-y)
Supplement: Supplementary file 4 — Supplementary Data 1 [file 41467_2018_6119_MOESM4_ESM.xlsx]

## Sheet: table legend
Tab 1. Identification of chicken proteins present in samples subjected to phosphoproteomic analysis.

## Sheet: quantification chicken proteins
Gene name	Protein IDs	Ratio 5min VS Mock	Ratio 15min VS Mock
TPI1	sp|P00940|TPIS_CHICK;tr|A0A1D5PI46|A0A1D5PI46_CHICK;tr|A0A1D5PN63|A0A1D5PN63_CHICK	7.746	0.83107
APOH	tr|A0A1L1RTQ4|A0A1L1RTQ4_CHICK;tr|A0A1D5PNU2|A0A1D5PNU2_CHICK	3.7207	0.10642
PDCD6IP	tr|Q5ZJ70|Q5ZJ70_CHICK	1.5127	1.3554
SPCS2	tr|A0A1L1RNA0|A0A1L1RNA0_CHICK;tr|F1P528|F1P528_CHICK	1.4502	1.3575
HSPA4	tr|A0A1D5PPF8|A0A1D5PPF8_CHICK	1.4107	1.3121
CTNNA1	tr|A0A1D5P7X0|A0A1D5P7X0_CHICK	1.1391	1.0559
DUT	tr|A0A1L1RY20|A0A1L1RY20_CHICK;tr|A0A1L1RUW7|A0A1L1RUW7_CHICK;tr|A0A1L1RLM4|A0A1L1RLM4_CHICK;tr|Q5ZKJ3|Q5ZKJ3_CHICK	1.1315	1.0305
ANXA5	sp|P17153|ANXA5_CHICK;tr|F1NJI0|F1NJI0_CHICK;tr|A0A1D5PQU4|A0A1D5PQU4_CHICK	1.1206	1.0124
GLO1	tr|F1N9Q2|F1N9Q2_CHICK	1.1131	1.0401
SEPT11	tr|A0A1D5PJI5|A0A1D5PJI5_CHICK;tr|F1P0X3|F1P0X3_CHICK;tr|A0A1L1RLQ3|A0A1L1RLQ3_CHICK	1.1129	1.061
TATDN1	tr|A0A1D5PQK9|A0A1D5PQK9_CHICK;tr|A0A1D5PHI9|A0A1D5PHI9_CHICK;tr|A0A1L1RQU1|A0A1L1RQU1_CHICK	1.0855	1.2037
EPRS	tr|F1P179|F1P179_CHICK	1.0646	1.3693
IL1RL1	tr|E1BV58|E1BV58_CHICK;tr|F1NFA0|F1NFA0_CHICK;tr|F1P4S8|F1P4S8_CHICK;tr|F1NLC3|F1NLC3_CHICK	1.0637	1.0489
CCT4	tr|A0A1L1RM13|A0A1L1RM13_CHICK;tr|Q9I8D6|Q9I8D6_CHICK;tr|A0A1L1RXJ9|A0A1L1RXJ9_CHICK;tr|A0A1L1RN64|A0A1L1RN64_CHICK;tr|A0A1D5PME2|A0A1D5PME2_CHICK;tr|A0A1L1RR97|A0A1L1RR97_CHICK;tr|A0A1L1RXG5|A0A1L1RXG5_CHICK	1.0478	1.0089
PGLYRP2	tr|A0A1L1RRT4|A0A1L1RRT4_CHICK;tr|A0A1D5NY41|A0A1D5NY41_CHICK	1.0469	0.017934
ARF3	tr|A0A1D5Q009|A0A1D5Q009_CHICK	1.0385	0.67916
MAP1B	tr|A0A1D5PEN2|A0A1D5PEN2_CHICK	1.021	0.99412
PURH	tr|Q5XKY5|Q5XKY5_CHICK;sp|P31335|PUR9_CHICK;tr|F7AXZ3|F7AXZ3_CHICK;tr|A0A1L1RPL8|A0A1L1RPL8_CHICK;tr|A0A1D5PXB1|A0A1D5PXB1_CHICK;tr|A0A1D5NZ31|A0A1D5NZ31_CHICK;tr|A0A1D5P509|A0A1D5P509_CHICK;tr|A0A1L1RLM2|A0A1L1RLM2_CHICK	1.0194	NaN
LOC107050727	tr|A0A1D5PD44|A0A1D5PD44_CHICK	1.0194	1.0296
TUBA8B	tr|F1NMP3|F1NMP3_CHICK;sp|P08070|TBA2_CHICK	1.0068	0.90176
NIN	tr|F1NAE4|F1NAE4_CHICK	0.98762	0.95368
TBB5	sp|P09653|TBB5_CHICK;tr|A0A1L1RN85|A0A1L1RN85_CHICK;tr|A0A1D5P4N6|A0A1D5P4N6_CHICK;tr|A0A1D5P3G8|A0A1D5P3G8_CHICK	0.98323	1.1082
PGD	tr|Q5ZIZ0|Q5ZIZ0_CHICK;tr|A0A1D5PBL8|A0A1D5PBL8_CHICK;tr|A0A1L1RM81|A0A1L1RM81_CHICK	0.976	1.0469
	tr|E1C8Y8|E1C8Y8_CHICK	0.97329	0.95366
TPM1	tr|A0A1L1RU52|A0A1L1RU52_CHICK	0.95577	0.9694
GNS	tr|F1NI04|F1NI04_CHICK	0.95461	1.3179
RPS2	tr|A0A1L1RRG7|A0A1L1RRG7_CHICK	0.94628	0.9142
TUBB	tr|F1NYB1|F1NYB1_CHICK	0.92927	0.96388
SLC6A1	tr|E1BQT5|E1BQT5_CHICK	0.92124	0.99141
CCT5	tr|Q5F411|Q5F411_CHICK	0.92072	1.0091
ABI1	tr|E1BWJ8|E1BWJ8_CHICK	0.90657	0.8712
HNRNPAB	tr|F1NIB4|F1NIB4_CHICK;tr|Q90602|Q90602_CHICK	0.90321	0.89593
TMOD1	tr|F1NY71|F1NY71_CHICK	0.89263	0.96848
LOC776816	tr|A0A1D5PSY6|A0A1D5PSY6_CHICK	0.86825	0.88114
AKR1B1L	tr|A0A1D5PG03|A0A1D5PG03_CHICK;tr|E1C1I6|E1C1I6_CHICK;tr|A0A1L1RUN3|A0A1L1RUN3_CHICK;tr|A0A1D5PJ23|A0A1D5PJ23_CHICK;tr|A0A1D5P6C0|A0A1D5P6C0_CHICK;tr|F1NT56|F1NT56_CHICK;tr|A0A1L1RL64|A0A1L1RL64_CHICK;tr|A0A1L1RRK9|A0A1L1RRK9_CHICK;tr|A0A1L1RPG8|A0A1L1RPG8_CHICK;tr|R4GG24|R4GG24_CHICK;tr|A0A1D5PWL7|A0A1D5PWL7_CHICK;tr|A0A1D5PLV2|A0A1D5PLV2_CHICK	0.85327	1.0069
RPS12	tr|A0A1I7Q419|A0A1I7Q419_CHICK	0.85249	0.86171
SEPT4	tr|A0A1D5PHM1|A0A1D5PHM1_CHICK	0.84215	0.78766
IQGAP1	tr|A0A1D5PIZ8|A0A1D5PIZ8_CHICK	0.82066	0.65994
ALDH9A1	tr|A0A1L1RQM3|A0A1L1RQM3_CHICK;tr|F1NMN7|F1NMN7_CHICK;tr|A0A1D5PU87|A0A1D5PU87_CHICK	0.81382	0.84114
TKT	tr|F1P1A5|F1P1A5_CHICK;tr|A0A1D5NWL4|A0A1D5NWL4_CHICK	0.79104	0.96945
EEF1A1	tr|A0A1L1RZT5|A0A1L1RZT5_CHICK;tr|A0A1L1RWI1|A0A1L1RWI1_CHICK	0.76441	0.86566
TPM3	tr|A0A1D5P2B9|A0A1D5P2B9_CHICK;tr|A0A1L1RVU7|A0A1L1RVU7_CHICK;tr|A0A1L1RJZ6|A0A1L1RJZ6_CHICK;tr|Q5ZLJ7|Q5ZLJ7_CHICK;tr|A0A1D5P9B0|A0A1D5P9B0_CHICK;tr|A0A1L1RIN9|A0A1L1RIN9_CHICK;tr|A0A1L1RN57|A0A1L1RN57_CHICK	0.76042	0.72402
CTBS	tr|F1NRM4|F1NRM4_CHICK	0.7309	0.13719
PPIA	tr|A0A1L1RM78|A0A1L1RM78_CHICK	0.72994	0.66464
TPM1	tr|A0A1D5P342|A0A1D5P342_CHICK	0.71414	0.76518
	tr|F1NP62|F1NP62_CHICK	0.713	0.62609
PPIA	tr|A0A1L1RLJ8|A0A1L1RLJ8_CHICK	0.69891	0.77925
HPX	tr|H9L385|H9L385_CHICK	0.59196	0.13281
PSAP	tr|E1BSP1|E1BSP1_CHICK;tr|A0A1L1RR94|A0A1L1RR94_CHICK;tr|A0A1D5PAE3|A0A1D5PAE3_CHICK;sp|O13035|SAP_CHICK	0.54348	0.23005
HNRNPK	tr|E1C453|E1C453_CHICK;tr|A0A1D5PXG0|A0A1D5PXG0_CHICK;tr|A0A1L1RS49|A0A1L1RS49_CHICK;tr|A0A1L1RNL4|A0A1L1RNL4_CHICK;tr|A0A1D5PSI3|A0A1D5PSI3_CHICK;sp|Q5ZIQ3|HNRPK_CHICK;tr|A0A1L1S010|A0A1L1S010_CHICK;tr|A0A1L1RY42|A0A1L1RY42_CHICK;tr|A0A1D5P0F2|A0A1D5P0F2_CHICK	0.54049	0.46054
	tr|E1BZ42|E1BZ42_CHICK	0.53395	1.1144
CTSB	tr|A0A1L1RS19|A0A1L1RS19_CHICK;tr|A0A1D5PUR5|A0A1D5PUR5_CHICK	0.47747	0.30376
PA2G4	tr|A0A1D5P7C6|A0A1D5P7C6_CHICK	0.45299	0.15228
S100A11	sp|P24479|S10AB_CHICK	0.44902	0.15771
	sp|P81475|CFBL_CHICK	0.43383	NaN
PLOD1	tr|F1NMF6|F1NMF6_CHICK;sp|P24802|PLOD1_CHICK	0.42393	NaN
AHCY	tr|A0A1D5PPA8|A0A1D5PPA8_CHICK;tr|A0A1D5NWI2|A0A1D5NWI2_CHICK;tr|A0A1D5PNB8|A0A1D5PNB8_CHICK	0.41857	0.57854
AKR1B1	tr|F1NT57|F1NT57_CHICK	0.40096	NaN
GDI2	tr|F1NCZ2|F1NCZ2_CHICK;tr|A0A1D5PB88|A0A1D5PB88_CHICK;tr|A0A1D5PXW8|A0A1D5PXW8_CHICK;tr|A0A1L1RMW8|A0A1L1RMW8_CHICK;tr|A0A1L1RV98|A0A1L1RV98_CHICK	0.37357	NaN
ASTL	tr|A0A1D5PIC0|A0A1D5PIC0_CHICK;sp|P0DJJ2|ASTL_CHICK	0.36993	0.42281
	tr|A0A1D5NTE9|A0A1D5NTE9_CHICK;tr|A0A1D5P4I3|A0A1D5P4I3_CHICK	0.35314	0.34716
CBR1	tr|F1N8Y3|F1N8Y3_CHICK	0.34878	1.021
CKI	tr|Q92074|Q92074_CHICK	0.34864	NaN
TFRC	tr|A0A1D5NZ05|A0A1D5NZ05_CHICK;tr|A0A1D5PDQ5|A0A1D5PDQ5_CHICK;tr|F1NTM6|F1NTM6_CHICK;sp|Q90997|TFR1_CHICK	0.33961	2.1325
NID2	tr|F1NDL4|F1NDL4_CHICK	0.33595	0.146
LOC417536	tr|F1P147|F1P147_CHICK;tr|E1C733|E1C733_CHICK	0.32472	0.24395
ENO1	tr|F1NZ78|F1NZ78_CHICK;tr|A0A1D5PSH6|A0A1D5PSH6_CHICK;tr|A0A1L1RKH8|A0A1L1RKH8_CHICK;tr|A0A1D5PN81|A0A1D5PN81_CHICK;sp|P51913|ENOA_CHICK;tr|A0A1L1RRN7|A0A1L1RRN7_CHICK;tr|A0A1L1S074|A0A1L1S074_CHICK;tr|A0A1L1RLP4|A0A1L1RLP4_CHICK;tr|A0A1L1RRH6|A0A1L1RRH6_CHICK;tr|A0A1L1RMS4|A0A1L1RMS4_CHICK;tr|A0A1D5PIW2|A0A1D5PIW2_CHICK;tr|A0A1D5PKC6|A0A1D5PKC6_CHICK	0.30379	0.4374
HSP90AB1	tr|A0A1L1RLE5|A0A1L1RLE5_CHICK	0.3021	5.1885
LCP1	tr|F6RS71|F6RS71_CHICK;tr|A0A1L1RYH3|A0A1L1RYH3_CHICK	0.29952	0.87265
CDH2	sp|P10288|CADH2_CHICK	0.27008	0.26094
UCH-L1	tr|A1IMF0|A1IMF0_CHICK;tr|A0A1L1RQZ0|A0A1L1RQZ0_CHICK;tr|A0A1D5PMR1|A0A1D5PMR1_CHICK;tr|A0A1D5PS14|A0A1D5PS14_CHICK	0.26081	NaN
QSOX1	tr|F1NYK2|F1NYK2_CHICK;sp|Q8JGM4|QSOX1_CHICK	0.25421	0.4151
CATHL2	sp|Q2IAL7|CTHL2_CHICK	0.25401	0.14703
	tr|A0A1D5PVV0|A0A1D5PVV0_CHICK	0.25272	0.068275
	tr|A0A1D5PNX5|A0A1D5PNX5_CHICK	0.25137	NaN
COL1A1	sp|P02457|CO1A1_CHICK;tr|A0A1D5PE30|A0A1D5PE30_CHICK;tr|A0A1D5PKK2|A0A1D5PKK2_CHICK;tr|A0A1D5PYU1|A0A1D5PYU1_CHICK;tr|A0A1D5PVC5|A0A1D5PVC5_CHICK	0.24978	NaN
GAL10	sp|Q6QLQ9|GLL10_CHICK	0.24236	NaN
GSTA1	sp|Q08392|GSTA1_CHICK;tr|A0A1D5NT70|A0A1D5NT70_CHICK	0.24131	0.20316
	tr|A0A1D5P9F9|A0A1D5P9F9_CHICK;tr|A0A1D5PQ85|A0A1D5PQ85_CHICK;tr|A0A1D5PWR4|A0A1D5PWR4_CHICK;tr|A0A1D5PFG3|A0A1D5PFG3_CHICK	0.24018	0.4213
COL6A3	tr|A0A1D5PGD5|A0A1D5PGD5_CHICK;tr|F1P2F0|F1P2F0_CHICK;sp|P15989|CO6A3_CHICK	0.23194	0.67162
FGB	sp|Q02020|FIBB_CHICK;tr|F1NUL9|F1NUL9_CHICK	0.22831	0.65065
SPP1	tr|F1NSM8|F1NSM8_CHICK;sp|P23498|OSTP_CHICK	0.2228	1.0225
	sp|Q03696|NGCA_CHICK	0.22054	NaN
	tr|E1BUP8|E1BUP8_CHICK;tr|A0A1D5NY18|A0A1D5NY18_CHICK	0.21479	0.72764
PIGR	tr|A0A1L1S099|A0A1L1S099_CHICK;tr|A0A140T8F5|A0A140T8F5_CHICK	0.21339	0.15374
EEF1A	sp|Q90835|EF1A_CHICK;tr|A0A1I7Q425|A0A1I7Q425_CHICK;tr|A0A1D5P5X9|A0A1D5P5X9_CHICK;tr|A0A1L1RTI7|A0A1L1RTI7_CHICK;tr|A0A1L1RRY4|A0A1L1RRY4_CHICK;tr|A0A1L1RM02|A0A1L1RM02_CHICK;tr|A0A1L1RMD5|A0A1L1RMD5_CHICK;tr|A0A1D5PPD4|A0A1D5PPD4_CHICK;tr|A0A1D5PZJ3|A0A1D5PZJ3_CHICK;tr|A0A1D5P7E2|A0A1D5P7E2_CHICK;tr|A0A1D5P8X7|A0A1D5P8X7_CHICK;tr|A0A1L1RZ02|A0A1L1RZ02_CHICK	0.20961	0.35942
LY86	tr|F1P4F3|F1P4F3_CHICK;sp|Q90890|LY86_CHICK	0.20433	0.12728
RPLP1	sp|P18660|RLA1_CHICK;tr|A0A1L1RP18|A0A1L1RP18_CHICK	0.20326	NaN
CNDP2	tr|F1P463|F1P463_CHICK;tr|A0A1L1RLL5|A0A1L1RLL5_CHICK;tr|A0A1L1RIP9|A0A1L1RIP9_CHICK	0.20243	0.1483
TCP1	tr|Q5ZMG9|Q5ZMG9_CHICK	0.19714	0.19916
MCAM	tr|A0A1D5P5N0|A0A1D5P5N0_CHICK;tr|A0A1D5P1Q6|A0A1D5P1Q6_CHICK;tr|A0A1D5PMU9|A0A1D5PMU9_CHICK;tr|A0A1D5PL70|A0A1D5PL70_CHICK	0.19349	0.10428
RIDA	tr|A0A1L1RZS5|A0A1L1RZS5_CHICK	0.19157	NaN
AMBP	tr|A0A1D5PU00|A0A1D5PU00_CHICK	0.19111	0.18769
FGG	tr|E1BV78|E1BV78_CHICK;tr|A0A1L1RVZ7|A0A1L1RVZ7_CHICK;tr|A0A1L1RP77|A0A1L1RP77_CHICK	0.19012	0.68386
PEBP1	tr|E1C6C1|E1C6C1_CHICK;tr|A0A1L1S091|A0A1L1S091_CHICK;tr|A0A1L1RZT0|A0A1L1RZT0_CHICK	0.1874	0.057993
LDHA	tr|E1BTT8|E1BTT8_CHICK;sp|P00340|LDHA_CHICK;tr|A0A1L1RKL5|A0A1L1RKL5_CHICK	0.1864	0.22739
DKK3	tr|A0A1L1RMQ5|A0A1L1RMQ5_CHICK;tr|F1NRD7|F1NRD7_CHICK;sp|Q90839|DKK3_CHICK	0.18526	0.41867
GLRX3	tr|A0A1D5NW30|A0A1D5NW30_CHICK;tr|F1NNP6|F1NNP6_CHICK	0.17948	NaN
ITIH2	tr|F1NIU3|F1NIU3_CHICK	0.17917	NaN
FABP7	tr|A0A1L1RVS2|A0A1L1RVS2_CHICK;sp|Q05423|FABP7_CHICK;tr|A0A1L1RR56|A0A1L1RR56_CHICK;tr|A0A1D5PTA8|A0A1D5PTA8_CHICK;tr|A0A1D5PUX2|A0A1D5PUX2_CHICK;tr|A0A1L1RVC1|A0A1L1RVC1_CHICK	0.17892	0.17057
S100A6	sp|Q98953|S10A6_CHICK	0.17859	0.28806
CATHL1	sp|Q6QLQ5|CTHL1_CHICK;tr|A0A1D5PUI7|A0A1D5PUI7_CHICK;sp|Q2IAL6|CTHL3_CHICK	0.15981	0.16799
CDH1	tr|A0A1D5P5G2|A0A1D5P5G2_CHICK;sp|P33145|CADHK_CHICK	0.15341	0.78635
PPA1	tr|F1NT28|F1NT28_CHICK	0.15078	NaN
LUM	sp|P51890|LUM_CHICK;tr|A0A1L1RUV8|A0A1L1RUV8_CHICK	0.14912	0.048583
SERPINC1	tr|A0A1L1S0N7|A0A1L1S0N7_CHICK;tr|F1NLP7|F1NLP7_CHICK	0.14776	NaN
MSN	tr|A0A1D5PKC8|A0A1D5PKC8_CHICK;tr|A0A1D5PX24|A0A1D5PX24_CHICK	0.14644	0.36591
ANXA2	sp|P17785|ANXA2_CHICK	0.14337	0.43574
GAS6	tr|F1P3F0|F1P3F0_CHICK;tr|A0A1D5NVK3|A0A1D5NVK3_CHICK	0.1416	NaN
VMO1	sp|P41366|VMO1_CHICK	0.141	0.2868
CDH13	tr|F1P5T8|F1P5T8_CHICK;sp|P33150|CAD13_CHICK	0.13883	NaN
SERPINB6	tr|F1P1L8|F1P1L8_CHICK	0.13666	NaN
OGN	sp|Q9W6H0|MIME_CHICK	0.13662	0.15655
LECT2	tr|F1NEF7|F1NEF7_CHICK;sp|P08940|MIM1_CHICK;tr|A0A1D5NXQ1|A0A1D5NXQ1_CHICK	0.13611	0.059383
PIT54	tr|A0A1L1S0P1|A0A1L1S0P1_CHICK	0.1348	0.2371
GAL11	sp|Q6IV20|GLL11_CHICK	0.13237	0.46597
TGFBI	tr|A0A1D5PXP9|A0A1D5PXP9_CHICK;tr|A0A1D5NX81|A0A1D5NX81_CHICK	0.13126	0.42778
	tr|A0A1L1RYA2|A0A1L1RYA2_CHICK;tr|A0A1D5PNB5|A0A1D5PNB5_CHICK;tr|A0A1D5PRR0|A0A1D5PRR0_CHICK	0.12613	0.58114
FGA	sp|P14448|FIBA_CHICK;tr|F1P4V1|F1P4V1_CHICK	0.12555	0.031911
ARHGDIA	tr|F1P3P3|F1P3P3_CHICK	0.125	0.03754
CDH1	tr|E1C6M9|E1C6M9_CHICK;sp|P08641|CADH1_CHICK	0.12416	0.18356
CYTL1	tr|F1NSV3|F1NSV3_CHICK	0.12324	0.06532
SERPINA1	tr|E1C7T1|E1C7T1_CHICK	0.1227	0.11572
EZR	tr|Q9YGW6|Q9YGW6_CHICK	0.1225	0.6273
HSPA8	tr|F1NWP3|F1NWP3_CHICK;tr|A0A1D5PFJ6|A0A1D5PFJ6_CHICK;sp|O73885|HSP7C_CHICK	0.12183	0.019756
	tr|A0A1D5PIJ2|A0A1D5PIJ2_CHICK	0.11921	0.20706
NPC2	tr|F1N9N4|F1N9N4_CHICK;tr|A0A1L1RRV1|A0A1L1RRV1_CHICK	0.11907	0.045957
GSN	sp|O93510|GELS_CHICK;tr|A0A1D5PH32|A0A1D5PH32_CHICK;tr|F1NKF3|F1NKF3_CHICK;tr|A0A1D5PNS4|A0A1D5PNS4_CHICK;tr|A0A1L1RYW9|A0A1L1RYW9_CHICK	0.11882	0.15352
CST3	tr|R4GLT1|R4GLT1_CHICK;sp|P01038|CYT_CHICK;tr|A0A1L1S0C3|A0A1L1S0C3_CHICK	0.11873	0.070781
FBLN1	tr|F1NX60|F1NX60_CHICK;sp|O73775|FBLN1_CHICK;tr|A0A1L1RU28|A0A1L1RU28_CHICK	0.11447	0.42677
TAGLN	sp|P19966|TAGL_CHICK	0.11425	2.3719
APOB	tr|F1NV02|F1NV02_CHICK;sp|P11682|APOB_CHICK	0.11048	0.11398
LOC395381	tr|F1NZY2|F1NZY2_CHICK;sp|Q98UI9|MUC5B_CHICK;tr|A0A1D5PPR9|A0A1D5PPR9_CHICK	0.1096	0.077676
SERPINF2	tr|F1NAR5|F1NAR5_CHICK	0.10786	0.18616
UPK3A	tr|E1C856|E1C856_CHICK	0.10744	0.19928
Gga.7471	tr|A0A1L1RJ69|A0A1L1RJ69_CHICK;tr|A0A1D5PF99|A0A1D5PF99_CHICK;tr|A0A1D5P806|A0A1D5P806_CHICK	0.10657	0.045004
VIM	tr|A0A1L1RXL9|A0A1L1RXL9_CHICK;tr|F1NJ08|F1NJ08_CHICK;sp|P09654|VIME_CHICK;tr|A0A1L1RX27|A0A1L1RX27_CHICK;tr|A0A1L1RRR9|A0A1L1RRR9_CHICK;tr|A0A1D5NT62|A0A1D5NT62_CHICK;tr|A0A1L1RV87|A0A1L1RV87_CHICK	0.10436	NaN
TXNDC17	tr|R4GMD9|R4GMD9_CHICK	0.10414	0.40769
VTN	tr|E1C7A7|E1C7A7_CHICK;tr|A0A1L1RY57|A0A1L1RY57_CHICK	0.10359	0.31144
LDHB	tr|A0A1D5P9N7|A0A1D5P9N7_CHICK;sp|P00337|LDHB_CHICK;tr|A0A1L1RS03|A0A1L1RS03_CHICK;tr|A0A1L1RVY8|A0A1L1RVY8_CHICK;tr|A0A1D5NZ01|A0A1D5NZ01_CHICK;tr|A0A1L1RY84|A0A1L1RY84_CHICK;tr|A0A1L1RK28|A0A1L1RK28_CHICK	0.10321	0.056972
PRDX1	sp|P0CB50|PRDX1_CHICK;tr|A0A1D5P719|A0A1D5P719_CHICK	0.10135	0.056816
DAG1	tr|A0A1D5PFK3|A0A1D5PFK3_CHICK	0.10117	NaN
KRT18	tr|A0A1D5PHS2|A0A1D5PHS2_CHICK;CON__Q99PS0	0.10055	0.20324
GC	tr|F1NVF3|F1NVF3_CHICK	0.098779	0.039303
CLU	tr|A0A1D5PN61|A0A1D5PN61_CHICK;tr|A0A1D5P1X2|A0A1D5P1X2_CHICK	0.098342	0.051811
RSFR	sp|P30374|RSFR_CHICK	0.092362	0.10925
FETUB	tr|F1NHT5|F1NHT5_CHICK;tr|A0A1D5PJ74|A0A1D5PJ74_CHICK	0.092034	0.074647
CDH5	sp|Q8AYD0|CADH5_CHICK	0.089759	0.083561
PKM	tr|F1NW43|F1NW43_CHICK;sp|P00548|KPYM_CHICK;tr|A0A1D5P9V0|A0A1D5P9V0_CHICK;tr|A0A1L1RLB1|A0A1L1RLB1_CHICK	0.088893	0.11554
SERPING1	tr|F1NA58|F1NA58_CHICK	0.088264	0.4839
HBE	sp|P02128|HBE_CHICK;tr|F1NMZ3|F1NMZ3_CHICK;tr|A0A1L1RWC2|A0A1L1RWC2_CHICK	0.08805	0.35802
	tr|A0A1D5P5F5|A0A1D5P5F5_CHICK	0.087272	0.052061
RBP	tr|A0A140T8H8|A0A140T8H8_CHICK;sp|P02752|RBP_CHICK	0.085711	0.017892
PLG	tr|F1NWX6|F1NWX6_CHICK;CON__P06868	0.083858	0.1083
MYL6	tr|A0A1L1RLN6|A0A1L1RLN6_CHICK;tr|A0A1D5PEM4|A0A1D5PEM4_CHICK;sp|P02607|MYL6_CHICK;tr|A0A1L1RL29|A0A1L1RL29_CHICK;tr|F1NJ37|F1NJ37_CHICK;sp|P09540|MLEX_CHICK	0.083821	NaN
AGT	tr|F1NDH2|F1NDH2_CHICK	0.08346	0.097835
VTG2	tr|A0A1D5P780|A0A1D5P780_CHICK;sp|P02845|VIT2_CHICK;tr|F1NFL6|F1NFL6_CHICK;tr|A0A1D5PTP5|A0A1D5PTP5_CHICK;tr|A0A1D5PHW6|A0A1D5PHW6_CHICK;tr|A0A1D5PV37|A0A1D5PV37_CHICK	0.082834	0.033317
A2ML1	tr|A0A1D5P2X2|A0A1D5P2X2_CHICK	0.080594	0.076394
DSC2	tr|A0A1D5PS85|A0A1D5PS85_CHICK;tr|F1NJD7|F1NJD7_CHICK	0.080167	0.074732
DSTN	tr|Z4YJB8|Z4YJB8_CHICK;sp|P18359|DEST_CHICK	0.077994	0.085135
KNG1	tr|A0A1L1RNR4|A0A1L1RNR4_CHICK	0.077645	NaN
PTGDS	tr|A0A1D5PIT4|A0A1D5PIT4_CHICK;tr|A0A1D5P1B1|A0A1D5P1B1_CHICK	0.074724	0.038159
KRT75L4	tr|A0A1D5NTU8|A0A1D5NTU8_CHICK	0.072824	0.020567
SERPIND1	tr|A0A1D5PLZ2|A0A1D5PLZ2_CHICK	0.072086	0.20173
NDK	sp|O57535|NDK_CHICK;tr|A0A1I7Q438|A0A1I7Q438_CHICK;tr|A0A1D5PY99|A0A1D5PY99_CHICK;tr|A0A1D5PZM9|A0A1D5PZM9_CHICK;tr|A0A1D5PRT2|A0A1D5PRT2_CHICK	0.072062	1.442
SERPINA4	tr|E1BS56|E1BS56_CHICK	0.071565	0.096947
	tr|A0A1D5PPV0|A0A1D5PPV0_CHICK;sp|P02127|HBRH_CHICK;tr|A0A1L1RX02|A0A1L1RX02_CHICK;tr|A0A1L1RP34|A0A1L1RP34_CHICK;tr|A0A1L1S0X2|A0A1L1S0X2_CHICK;tr|A0A1L1RVX3|A0A1L1RVX3_CHICK;tr|A0A1L1RYR4|A0A1L1RYR4_CHICK;tr|A0A1L1RWV2|A0A1L1RWV2_CHICK;tr|A0A1D5P4A2|A0A1D5P4A2_CHICK;tr|A0A1D5PBX0|A0A1D5PBX0_CHICK	0.071379	0.092946
OIH	sp|P10184|IOV7_CHICK;tr|F1NMN2|F1NMN2_CHICK	0.069769	0.045879
VNN1	tr|A0A1D5PEU7|A0A1D5PEU7_CHICK;tr|E1BUA6|E1BUA6_CHICK;tr|F1P4I7|F1P4I7_CHICK;tr|A0A1D5PLM9|A0A1D5PLM9_CHICK;tr|A0A1D5PJX9|A0A1D5PJX9_CHICK	0.069305	0.087538
OVST	tr|A0A1L1RUH2|A0A1L1RUH2_CHICK;tr|A0A1D5P3R8|A0A1D5P3R8_CHICK;sp|P20740|OVOS_CHICK;tr|A0A1D5NT83|A0A1D5NT83_CHICK;tr|A0A1D5PVV9|A0A1D5PVV9_CHICK;tr|A0A1D5NY40|A0A1D5NY40_CHICK	0.067188	0.094742
AVD	sp|P02701|AVID_CHICK	0.066542	0.15477
EXFABP	tr|A0A1D5NW85|A0A1D5NW85_CHICK;sp|P21760|EXFAB_CHICK	0.064428	0.30458
KRT19	tr|F1NDN9|F1NDN9_CHICK;sp|O93256|K1C19_CHICK;tr|A0A1D5NW11|A0A1D5NW11_CHICK;tr|A0A1L1S0T1|A0A1L1S0T1_CHICK;tr|A0A1L1RWG9|A0A1L1RWG9_CHICK;tr|A0A1L1RVT2|A0A1L1RVT2_CHICK	0.062227	0.072623
IDH1	tr|F1NPG2|F1NPG2_CHICK;tr|A0A1D5P6H1|A0A1D5P6H1_CHICK;tr|A0A1L1RXS5|A0A1L1RXS5_CHICK	0.06152	0.071993
OvoDA1	tr|R4GI90|R4GI90_CHICK;tr|D5GR58|D5GR58_CHICK;tr|R4GFM6|R4GFM6_CHICK	0.06102	0.067621
CSTA	tr|F1NHG8|F1NHG8_CHICK	0.057743	0.18829
HEP21	tr|Q8AV77|Q8AV77_CHICK	0.057694	0.024742
	sp|P28318|M126_CHICK	0.057168	0.11044
	tr|A0A1D5PDF1|A0A1D5PDF1_CHICK	0.056079	0.34247
APOV1	sp|P02659|APOV1_CHICK	0.051081	0.028327
PRDX6	tr|F1NBV0|F1NBV0_CHICK;sp|Q5ZJF4|PRDX6_CHICK;tr|A0A1D5PY65|A0A1D5PY65_CHICK	0.050522	0.19088
VTG1	tr|A0A1D5P9N5|A0A1D5P9N5_CHICK;tr|A0A1D5NUW2|A0A1D5NUW2_CHICK;sp|P87498|VIT1_CHICK	0.050254	0.037794
GUCA2B	tr|R4GIC2|R4GIC2_CHICK	0.047676	0.24147
MIF	tr|A0A1D5PRF2|A0A1D5PRF2_CHICK;sp|Q02960|MIF_CHICK;tr|A0A1D5P337|A0A1D5P337_CHICK;tr|A0A1L1RQ74|A0A1L1RQ74_CHICK	0.046993	0.015847
APOC3	tr|A0A1D5PK48|A0A1D5PK48_CHICK	0.045162	0.15492
apoAIV	tr|O93601|O93601_CHICK	0.043001	0.0331
HBAA	sp|P01994|HBA_CHICK	0.042757	0.069397
HBAD	sp|P02001|HBAD_CHICK;tr|A0A1L1RN90|A0A1L1RN90_CHICK	0.041545	0.054581
B2M	sp|P21611|B2MG_CHICK	0.040725	0.017763
LYG2	tr|F1P5H6|F1P5H6_CHICK;sp|P27042|LYG_CHICK	0.040306	0.060711
HBZ	sp|P02007|HBPI_CHICK;tr|A0A1L1RIU6|A0A1L1RIU6_CHICK;tr|A0A1I7Q446|A0A1I7Q446_CHICK;tr|A0A1L1RMM1|A0A1L1RMM1_CHICK	0.038162	0.039764
GAPDH	tr|A0A1D5PEE2|A0A1D5PEE2_CHICK;tr|F1NH87|F1NH87_CHICK;sp|P00356|G3P_CHICK;tr|A0A1L1RZ68|A0A1L1RZ68_CHICK;tr|A0A1L1RUV2|A0A1L1RUV2_CHICK;tr|A0A1D5NXY1|A0A1D5NXY1_CHICK;tr|A0A1D5P6P0|A0A1D5P6P0_CHICK;tr|A0A1L1RW15|A0A1L1RW15_CHICK	0.035144	0.21148
	tr|A0A1D5PNI3|A0A1D5PNI3_CHICK;tr|A0A1D5PUR1|A0A1D5PUR1_CHICK	0.03178	0.056506
OVALX	tr|A0A1D5PI58|A0A1D5PI58_CHICK;tr|A0A1D5P531|A0A1D5P531_CHICK;sp|P01013|OVALX_CHICK	0.031752	0.023827
SERPINB14	sp|P01012|OVAL_CHICK	0.029531	0.028262
EEF2	tr|A0A1D5PS29|A0A1D5PS29_CHICK;sp|Q90705|EF2_CHICK;tr|A0A1D5PZV6|A0A1D5PZV6_CHICK;tr|A0A1L1RPZ1|A0A1L1RPZ1_CHICK;tr|A0A1D5PWP9|A0A1D5PWP9_CHICK;tr|A0A1L1RSV0|A0A1L1RSV0_CHICK;tr|A0A1D5PXR1|A0A1D5PXR1_CHICK;tr|A0A1L1RLP2|A0A1L1RLP2_CHICK	0.029075	0.054289
SOD1	tr|F1N8Q1|F1N8Q1_CHICK;sp|P80566|SODC_CHICK;tr|A0A1L1RRA5|A0A1L1RRA5_CHICK;tr|A0A1D5PQP5|A0A1D5PQP5_CHICK	0.028877	0.53113
TF	tr|A0A1D5P4L7|A0A1D5P4L7_CHICK;tr|E1BQC2|E1BQC2_CHICK;tr|A0A1L1RSU6|A0A1L1RSU6_CHICK;tr|A0A1L1S118|A0A1L1S118_CHICK	0.028597	0.0085902
SERPINB14B	sp|P01014|OVALY_CHICK;tr|E1BTF4|E1BTF4_CHICK	0.025329	0.0095113
ALB	tr|A0A1D5NW68|A0A1D5NW68_CHICK;sp|P19121|ALBU_CHICK	0.024065	0.010528
SPINK7	tr|A0A1D5NYW0|A0A1D5NYW0_CHICK;sp|P01005|IOVO_CHICK	0.022698	0.0098396
ogchi	tr|Q8JIG5|Q8JIG5_CHICK	0.020736	0.018791
BPIFB2	tr|A0A1D5P474|A0A1D5P474_CHICK;tr|A0A1L1RMA4|A0A1L1RMA4_CHICK	0.01826	0.08087
PPIA	tr|D0EKR3|D0EKR3_CHICK	0.016804	0.036654
LYZ	sp|P00698|LYSC_CHICK	0.014182	0.0095963
HBBA	tr|Q90864|Q90864_CHICK	0.012896	0.027061
FetA	tr|E1BV96|E1BV96_CHICK;sp|P84407|FETA_CHICK	0.011045	0.010765
APOA1	sp|P08250|APOA1_CHICK;tr|A0A1L1RJF5|A0A1L1RJF5_CHICK;tr|A0A1D5PVD8|A0A1D5PVD8_CHICK;tr|A0A1D5PZE3|A0A1D5PZE3_CHICK;tr|A0A1L1RJ60|A0A1L1RJ60_CHICK;tr|A0A1L1RV08|A0A1L1RV08_CHICK	0.0081508	0.007577
TTR	sp|P27731|TTHY_CHICK;tr|A0A1I7Q422|A0A1I7Q422_CHICK	0.0072976	0.0013561
